# Supplementary material for: Metabolomics Signatures of Atherosclerosis in Cardiovascular Disease: A Narrative Systematic Review
Source: J Clin Med. 2025 Nov 12;14(22):8028. doi: 10.3390/jcm14228028 (PMC12653451; doi:10.3390/jcm14228028)
Supplement: Supplementary file 1 [file jcm-14-08028-s001.zip]

Archive with 1 entries (1 files):
- jcm-3950292-supplementary.pdf
